# Supplementary material for: Systematic reviews on tranexamic acid in shoulder arthroplasty frequently exhibit reporting bias
Source: JSES Rev Rep Tech. 2026 Feb 16;6(2):100696. doi: 10.1016/j.xrrt.2026.100696 (PMC13054022; doi:10.1016/j.xrrt.2026.100696)
Supplement: Data Extraction [file mmc1.xls]

## Sheet: data_extraction
Study ID	Title	Form	Reviewer	Status	Intervention	Linked suggestion	Group name	Identification: Sponsorship source	Identification: Country	Identification: Setting	Identification: Comments	Identification: Author's name	Identification: Institution	Identification: Email	Identification: Address	Identification: Notes	Methods: Design	Methods: Group	Methods: Notes	Population: Inclusion criteria	Population: Exclusion criteria	Population: Group differences	Population: Notes	Interventions: Notes	Reported outcomes in study	Outcomes: Notes	Result data: Notes
Berk 202410	The efficacy of tranexamic acid in primary anatomic and reverse total shoulder arthroplasty: A systematic review and meta-analysis of level I randomized controlled trials.	Consensus	Consensus	NA
Box 201811	Tranexamic acid administration for anatomic and reverse total shoulder arthroplasty: a systematic review and meta-analysis.	Consensus	Consensus	NA
Deng 202312	Efficacy and safety of intravenous tranexamic acid in total shoulder arthroplasty: A meta-analysis.	Consensus	Consensus	NA
Donovan 202113	Tranexamic acid use to decrease blood loss in primary shoulder and elbow replacement: A systematic review and meta-analysis.	Consensus	Consensus	NA
Fan 202114	Tranexamic acid achieves less blood loss volume of in primary shoulder arthroplasty: a systematic review and meta-analysis of level I randomized controlled trials.	Consensus	Consensus	NA
Hartland 202115	Clinical Effectiveness of Intraoperative Tranexamic Acid Use in Shoulder Surgery: A Systematic Review and Meta-analysis.	Consensus	Consensus	NA
He 201716	The efficacy of tranexamic acid in reducing blood loss in total shoulder arthroplasty: A meta-analysis.	Consensus	Consensus	NA
Kirsch 201717	Tranexamic Acid in Shoulder Arthroplasty: A Systematic Review and Meta-Analysis.	Consensus	Consensus	NA
Kuo 201818	Tranexamic acid in total shoulder arthroplasty and reverse shoulder arthroplasty: a systematic review and meta-analysis.	Consensus	Consensus	NA
Pecold 202119	Tranexamic Acid for Shoulder Arthroplasty: A Systematic Review and Meta-Analysis.	Consensus	Consensus	NA
Rojas 202120	Inconclusive evidence for the efficacy of tranexamic acid in reducing transfusions, postoperative infection or hematoma formation after primary shoulder arthroplasty: A meta-analysis with trial sequential analysis.	Consensus	Consensus	NA
Sun 201721	Efficiency and safety of tranexamic acid in reducing blood loss in total shoulder arthroplasty: A systematic review and meta-analysis.	Consensus	Consensus	NA
Tan 202422	Effect of tranexamic acid on shoulder surgery: an updated meta-analysis of randomized studies.	Consensus	Consensus	NA
Yu 201723	Tranexamic acid decreases blood loss in shoulder arthroplasty: A meta-analysis.	Consensus	Consensus	NA
Zhong 2024 24	Tranexamic acid administration in total shoulder arthroplasty: a systematic review and meta-analysis.	Consensus	Consensus	NA
